# Supplementary material for: Effect of Exchangeable Ions in Natural and Modified Zeolites on Ag Content, Ag Nanoparticle Formation and Their Antibacterial Activity
Source: Materials (Basel). 2021 Jul 26;14(15):4153. doi: 10.3390/ma14154153 (PMC8347238; doi:10.3390/ma14154153)
Supplement: Supplementary file 1 [file materials-14-04153-s001.zip]

Archive with 1 entries (1 files):
- materials-1277769-supplementary.pdf
